# Supplementary material for: Discovery and Application of Postnatal Nucleus Pulposus Progenitors Essential for Intervertebral Disc Homeostasis and Degeneration
Source: Adv Sci (Weinh). 2022 Feb 23;9(13):2104888. doi: 10.1002/advs.202104888 (PMC9069184; doi:10.1002/advs.202104888)
Supplement: Supplementary file 2 — Supporting Information [file ADVS-9-2104888-s001.xlsx]

## Sheet: Sheet1
Stemness marker
Eng	6C3	ItgaV	Thy1	CD90	Hox11a
CD146	Sca-1	CD44	CD166	Col2a1	Pth1r
Cxcl12	Lepr	Gli1	Ctsk	Nestin	Mx1
Grem1	CD34	Itm2a	Fndc1	Angptl7	Pdgfra
Tppp3	Tie2	Adipo	Hes1	GD2 (disialoganglioside 2)	Pdgfrb
